# Supplementary material for: Hepatic Overexpression of Soluble Urokinase Receptor (uPAR) Suppresses Diet-Induced Atherosclerosis in Low-Density Lipoprotein Receptor-Deficient (LDLR-/-) Mice
Source: PLoS One. 2015 Aug 27;10(8):e0131854. doi: 10.1371/journal.pone.0131854 (PMC4551736; doi:10.1371/journal.pone.0131854)
Supplement: S1 Dataset — (XLSX) [file pone.0131854.s001.xlsx]

## Sheet: Figure 1b
lesion size (%)
uPAR+/+	uPAR-/-
14.84	10.46
13.76	7.91
11.49	14.2
19.18	8.41
16.58	9.94
19.76	8.13
25.46	8.87
17.46	11.82
13.37	9.36
12.75	5.67
9.28	7.12
12.19	6.97
10.24

## Sheet: Figure1c
Oil red-O pos. Area (%)
uPAR+/+ f	uPAR-/- f	uPAR+/+ m	uPAR-/- m
10.24	9.94	14.84	5.67
19.18	8.13	12.19	7.12
16.58	11.82	13.76	10.46
9.28	6.97	11.49	7.91
19.76	8.87	13.37	11.2
25.46	9.36	12.75	8.41
17.46

## Sheet: Figure 2b
macrophage pos. Area (%)
uPAR+/+	uPAR-/-
18.35	12.32
19.08	11.9
18.85	14.64
10.37	8.18
15.42	15.87
13.18	10.85
12.3	9.25
17.38	8.82
16.47	9.43
15.3

## Sheet: Figure 2d
aSMA pos. area (%)
uPAR+/+	uPAR-/-
31.788	21.7
23.016	23.154
17.379	28.969
40.153	19.947
21.009	22.834
44.279	15.477
23.456	11.656
24.578	17
32.307	16.615

## Sheet: Figure 3b
lesion size (%)
GWI		SHAM
uPAR+/+	uPAR-/-	uPAR+/+	uPAR-/-
38.7	95	17	37
77	90	0.6	25
98	26	0.8	0.3
30	25	0.9	0.5
95	95
99	50
88	98
74	76

## Sheet: Figure 3c
Oil red O pos. Area (%)
GWI		SHAM
uPAR+/+	uPAR-/-	uPAR+/+	uPAR-/-
88	36	0	0
34	86	0	5
84	91	8	23
69	43	3	9

## Sheet: Figure 3e
macrophage pos. Area (%)
GWI		SHAM
uPAR+/+	uPAR-/-	uPAR+/+	uPAR-/-
41	36	2.02	2.8
23	40	1.99	1.5
40	60	2.01	2.3
15.48	9.25	2.01	1.9

## Sheet: Figure 3g
aSMA pos. area (%)
GWI		SHAM
uPAR+/+	uPAR-/-	uPAR+/+	uPAR-/-
30.15	44.77	41.48	18.49
27.41	8.54	0	27.73
39.78	29.66	0	0
16.95	36.81	0	0
19.46	20.39		0
21.41	38.44
47.24	15.06

## Sheet: Figure 4a
adhering macrophages (per 10 hpf)
control		TNFα
WT	uPAR-/-	WT	uPAR-/-
28	20	36	28
22	34	32	34
30	35	75	27
20	16	81	36
27	16	74	30
24		28	23
37		42	20
13		72

## Sheet: Figure 4b
VSMC migrated distance (mm)
without coating		collagen
WT	uPAR-/-	WT	uPAR-/-
1.52	1.46	1.4	2.77
1.39	1.71	1.36	2.69
1.29	1.63	1.35	2.55
1.23	1.81	1.36	1.96
1.24	2.44	1.45	2.47
	2.23	1.45	2.56
		1.48	2.73
		1.47	2.96

[truncated: 6 more sheets: Figure 4c, Figure 5c, Figure 5e, Figure 5g, Figure 6, Tabelle1]
